# Supplementary material for: Quantifications of CSF Apoptotic Bodies Do Not Provide Clinical Value in Multiple Sclerosis
Source: Front Neurol. 2019 Nov 26;10:1241. doi: 10.3389/fneur.2019.01241 (PMC6901963; doi:10.3389/fneur.2019.01241)
Supplement: Supplementary Data File 1 — Flow cytometry data for all subjects' CSF samples including their MRI and clinical measures (COMRIS-CTD, EDSS, CombiWISE, MS-DSS, and CombiWISE Slope), clinical diagnosis and demographics (age and gender). [file Table_1.XLSX]

## Sheet: Raw Data
			Count						Count/ml CSF						Demographics, Diagnosis and Clinical Measures
Patient Code (Recoded)	LP Date	CSF Volume (ml)	AnnexinV+	AnnexinV+ & CD90+	AnnexinV+ & HepaCAM+	AnnexinV+ & GalC+	AnnexinV+ & CD31+	AnnexinV+ & CD14+	AnnexinV+	AnnexinV+ & CD90+	AnnexinV+ & HepaCAM+	AnnexinV+ & GalC+	AnnexinV+ & CD31+	AnnexinV+ & CD14+	Age	Gender	Diagnosis	Clinical Notes	COMRIS-CTD	EDSS	CombiWISE	MS-DSS	CombniWISE slope
ABP-CIS-01	2016-12-08	10	565	62	367	397	240	225	56.5	6.2	36.7	39.7	24	22.5	48.9233	Female	CIS	NA	NA	NA	NA	NA	NA
ABP-CIS-02	2017-02-02	7.5	930	65	706	492	672	648	124	8.66667	94.1333	65.6	89.6	86.4	57.5863	Female	CIS	Transverse myelitis	NA	NA	NA	NA	NA
ABP-HD-01	2017-03-23	7.5	3429	250	2227	1566	2629	2923	457.2	33.3333	296.933	208.8	350.533	389.733	60.4904	Male	HD	NA	NA	NA	NA	NA	NA
ABP-HD-02	2017-04-13	3	1157	480	1000	853	410	986	385.667	160	333.333	284.333	136.667	328.667	40.1342	Female	HD	NA	NA	NA	NA	NA	NA
ABP-HD-03	2017-04-13	8	2290	598	1680	1574	1088	1601	286.25	74.75	210	196.75	136	200.125	59.4986	Male	HD	NA	NA	NA	NA	NA	NA
ABP-HD-04	2017-04-13	8.5	1205	218	661	608	701	904	141.765	25.6471	77.7647	71.5294	82.4706	106.353	54.6438	Female	HD	NA	NA	NA	NA	NA	NA
ABP-HD-05	2017-04-20	3.5	386	108	325	284	66	214	110.286	30.8571	92.8571	81.1429	18.8571	61.1429	45.8822	Male	HD	NA	NA	NA	NA	NA	NA
ABP-HD-06	2017-04-20	3	355	70	267	237	140	197	118.333	23.3333	89	79	46.6667	65.6667	33.8	Female	HD	NA	NA	NA	NA	NA	NA
ABP-HD-07	2017-04-20	4	856	187	757	702	404	540	214	46.75	189.25	175.5	101	135	34.9562	Female	HD	NA	NA	NA	NA	NA	NA
ABP-HD-08	2017-05-04	4.5	771	139	531	458	313	493	171.333	30.8889	118	101.778	69.5556	109.556	48.6	Male	HD	NA	NA	NA	NA	NA	NA
ABP-HD-09	2017-05-04	7	2024	76	1064	994	1386	1167	289.143	10.8571	152	142	198	166.714	24.3425	Male	HD	NA	NA	NA	NA	NA	NA
ABP-HD-10	2017-05-18	7.5	945	72	466	477	518	516	126	9.6	62.1333	63.6	69.0667	68.8	35.4712	Male	HD	NA	NA	NA	NA	NA	NA
ABP-NIND-01	2017-01-12	8	393	42	301	290	158	259	49.125	5.25	37.625	36.25	19.75	32.375	39.4219	Male	NIND	undiagnosed	NA	NA	NA	NA	NA
ABP-NIND-02	2017-02-08	4.5	398	32	254	233	198	150	88.4444	7.11111	56.4444	51.7778	44	33.3333	35.3397	Male	NIND	Gerstmann-Straussler-Scheinker syndrome	NA	NA	NA	NA	NA
ABP-NIND-03	2017-03-09	2	1743	361	1186	1161	801	1010	871.5	180.5	593	580.5	400.5	505	49.7233	Female	NIND	headaches	NA	NA	NA	NA	NA
ABP-NIND-04	2017-03-23	3.5	1187	221	737	745	507	742	339.143	63.1429	210.571	212.857	144.857	212	60.3233	Male	NIND	Neuropathy, chronic/opostr Lyme Disease	NA	NA	NA	NA	NA
ABP-NIND-05	2017-05-09	5	251	35	191	183	82	113	50.2	7	38.2	36.6	16.4	22.6	26.3918	Male	NIND	Neuroretinitis, back pain, chronic/post Lyme Disease	NA	NA	NA	NA	NA
ABP-OIND-01	2016-12-08	10	1063	100	597	583	519	539	106.3	10	59.7	58.3	51.9	53.9	34.474	Male	OIND	undiagnosed	NA	NA	NA	NA	NA
ABP-OIND-02	2016-12-22	9.5	1950	171	1095	996	357	350	205.263	18	115.263	104.842	37.5789	36.8421	62.1041	Male	OIND	Cryptococcal meningitis	NA	NA	NA	NA	NA
ABP-OIND-03	2017-01-05	7.5	1674	141	948	1019	641	716	223.2	18.8	126.4	135.867	85.4667	95.4667	62.1425	Male	OIND	Cryptococcal meningitis	NA	NA	NA	NA	NA
ABP-OIND-04	2017-01-19	8	569	55	355	422	280	357	71.125	6.875	44.375	52.75	35	44.625	69.9863	Male	OIND	Neuromyelitis optica	NA	NA	NA	NA	NA
ABP-OIND-05	2017-02-09	7	331	19	150	116	240	203	47.2857	2.71429	21.4286	16.5714	34.2857	29	24.526	Male	OIND	undiagnosed	NA	NA	NA	NA	NA
ABP-OIND-06	2017-02-16	5.5	1333	95	883	903	719	663	242.364	17.2727	160.545	164.182	130.727	120.545	62.2575	Male	OIND	Cryptococcal meningitis	NA	NA	NA	NA	NA
ABP-OIND-07	2017-03-01	5	1019	42	460	743	692	193	203.8	8.4	92	148.6	138.4	38.6	62.2932	Male	OIND	Cryptococcal meningitis	NA	NA	NA	NA	NA
ABP-OIND-08	2017-03-30	9.5	1405	273	826	713	864	1175	147.895	28.7368	86.9474	75.0526	90.9474	123.684	58.6027	Male	OIND	undiagnosed	NA	NA	NA	NA	NA
ABP-OIND-09	2017-04-13	5	954	114	664	667	574	525	190.8	22.8	132.8	133.4	114.8	105	62.411	Male	OIND	Cryptococcal meningitis	NA	NA	NA	NA	NA
ABP-OIND-10	2017-05-04	3	1854	172	1373	892	942	1183	618	57.3333	457.667	297.333	314	394.333	57.1808	Male	OIND	Cryptococcal meningitis	NA	NA	NA	NA	NA
ABP-OIND-11	2017-05-04	2	761	199	609	572	233	466	380.5	99.5	304.5	286	116.5	233	62.4685	Male	OIND	Cryptococcal meningitis	NA	NA	NA	NA	NA
ABP-OIND-12	2017-05-11	6	1509	154	759	753	396	436	251.5	25.6667	126.5	125.5	66	72.6667	62.8877	Male	OIND	Cryptococcal meningitis	NA	NA	NA	NA	NA
ABP-PMS-01	2016-12-01	4	1084	176	748	782	648	746	271	44	187	195.5	162	186.5	58.663	Male	PP-MS	non-active	11.35	3	21.3791	1.53735	1.17791
ABP-PMS-02	2016-12-01	3.5	404	107	297	277	205	243	115.429	30.5714	84.8571	79.1429	58.5714	69.4286	62.8932	Male	PP-MS	non-active	11.6	6.5	45.9874	1.33345	3.63666
ABP-PMS-03	2016-12-08	3.5	561	93	449	442	242	337	160.286	26.5714	128.286	126.286	69.1429	96.2857	58.6795	Female	PP-MS	non-active	19.4	6	43.928	1.92091	0.369628
ABP-PMS-04	2016-12-14	10	969	76	752	717	468	680	96.9	7.6	75.2	71.7	46.8	68	51.5342	Male	PP-MS	non-active	23	7	69.9939	3.87493	4.29713
ABP-PMS-05	2017-02-08	8.5	1565	113	1104	794	1145	1019	184.118	13.2941	129.882	93.4118	134.706	119.882	68.274	Male	PP-MS	non-active	20.3	3.5	27.9476	1.70653	2.09846
ABP-PMS-06	2017-02-09	9	1974	63	756	738	1540	1204	219.333	7	84	82	171.111	133.778	65.4329	Female	PP-MS	non-active	17.1	5.5	38.2069	2.32862	-1.11131
ABP-PMS-07	2017-02-09	7.5	475	98	315	316	291	302	63.3333	13.0667	42	42.1333	38.8	40.2667	59.0493	Female	PP-MS	non-active	20.15	6.5	52.4059	3.03767	1.74104
ABP-PMS-08	2017-02-23	6.5	960	73	448	525	530	467	147.692	11.2308	68.9231	80.7692	81.5385	71.8462	64.6493	Female	PP-MS	active	20.8	7	69.4758	3.97934	3.67774
ABP-PMS-09	2017-03-02	6.5	533	56	207	227	362	311	82	8.61538	31.8462	34.9231	55.6923	47.8462	62.5836	Male	PP-MS	non-active	20.6	3	28.0165	1.45747	1.54883
ABP-PMS-10	2017-03-09	7.5	998	128	689	611	695	715	133.067	17.0667	91.8667	81.4667	92.6667	95.3333	54.8603	Male	PP-MS	non-active	16.5	6.5	55.4963	3.21963	0.905623
ABP-PMS-11	2017-03-30	8	513	228	399	385	170	388	64.125	28.5	49.875	48.125	21.25	48.5	66.7288	Female	PP-MS	non-active	25.05	7.5	67.5396	3.77569	1.66986
ABP-PMS-12	2017-04-12	9	1147	345	921	954	389	791	127.444	38.3333	102.333	106	43.2222	87.8889	59.4356	Female	PP-MS	non-active	22.25	6.5	56.3741	2.72895	2.6
ABP-PMS-13	2017-04-27	4	701	99	489	536	272	307	175.25	24.75	122.25	134	68	76.75	49.9288	Male	PP-MS	non-active	11.45	2.5	21.8523	1.27995	4.27183
ABP-PMS-14	2017-05-11	7.5	617	18	431	516	173	253	82.2667	2.4	57.4667	68.8	23.0667	33.7333	56.989	Female	PP-MS	active	15.05	6.5	50.3855	2.24123	3.24618
ABP-PMS-15	2017-05-18	4	2898	63	2622	2426	506	1910	724.5	15.75	655.5	606.5	126.5	477.5	54.2822	Female	PP-MS	non-active	7.95	6.5	45.918	0.542673	0.581544
ABP-PMS-16	2017-05-18	7.5	956	250	546	607	408	511	127.467	33.3333	72.8	80.9333	54.4	68.1333	57.7151	Female	PP-MS	non-active	14.4	3	31.0173	2.39573	1.02588
ABP-PMS-17	2017-01-26	3.5	2420	625	1989	1757	1340	1943	691.429	178.571	568.286	502	382.857	555.143	69.9616	Female	SP-MS	non-active	1.45	2.5	20.5046	1.41833	2.23799
ABP-PMS-18	2017-03-22	8.5	3070	803	1988	1673	1593	2133	361.176	94.4706	233.882	196.824	187.412	250.941	69.4521	Female	SP-MS	non-active	8.6	6	39.6052	1.07156	0.439642
ABP-RRMS-01	2016-12-07	10	3415	91	567	727	1354	632	341.5	9.1	56.7	72.7	135.4	63.2	66.5014	Male	RR-MS	non-active	2.8	2	11.7229	0.656438	0.114514
ABP-RRMS-02	2016-12-14	9	947	53	789	755	450	675	105.222	5.88889	87.6667	83.8889	50	75	53.6	Male	RR-MS	non-active	10	2.5	23.9828	1.5095	2.4855
ABP-RRMS-03	2016-12-15	8	499	56	369	353	214	261	62.375	7	46.125	44.125	26.75	32.625	39.1479	Female	RR-MS	active	2.85	1.5	14.0746	0.645003	0.938869
ABP-RRMS-04	2016-12-15	7	440	48	292	295	225	242	62.8571	6.85714	41.7143	42.1429	32.1429	34.5714	41.8438	Female	RR-MS	non-active	17	2	18.1481	1.87009	3.54496
ABP-RRMS-05	2017-01-11	10	1329	70	366	485	505	375	132.9	7	36.6	48.5	50.5	37.5	56	Female	RR-MS	non-active	9.9	1.5	14.5367	0.79807	0.81923
ABP-RRMS-06	2017-01-12	8	982	29	538	563	523	499	122.75	3.625	67.25	70.375	65.375	62.375	37.1397	Female	RR-MS	non-active	17.75	3.5	27.7232	2.45986	1.06665
ABP-RRMS-07	2017-01-19	7	1075	72	727	641	763	803	153.571	10.2857	103.857	91.5714	109	114.714	24.1836	Male	RR-MS	non-active	17.15	1	9.92433	1.2924	0.517311
ABP-RRMS-08	2017-01-19	9	755	27	282	266	204	270	83.8889	3	31.3333	29.5556	22.6667	30	53.737	Male	RR-MS	non-active	7.95	1.5	11.9476	1.30426	0.634708
ABP-RRMS-09	2017-01-25	10	725	53	413	364	436	290	72.5	5.3	41.3	36.4	43.6	29	44.2219	Male	RR-MS	non-active	12.15	2	18.9996	1.09752	1.7792
ABP-RRMS-10	2017-01-26	6	783	258	513	561	290	518	130.5	43	85.5	93.5	48.3333	86.3333	46.1863	Female	RR-MS	active	9.25	1.5	14.7762	1.12143	4.61548
ABP-RRMS-11	2017-03-02	9.5	698	49	368	240	465	440	73.4737	5.15789	38.7368	25.2632	48.9474	46.3158	48.1397	Female	RR-MS	non-active	2.15	2.5	17.5029	0.472489	2.20735
ABP-RRMS-12	2017-03-02	6	2683	123	795	2430	381	398	447.167	20.5	132.5	405	63.5	66.3333	48.6575	Female	RR-MS	non-active	21.2	1.5	15.9837	1.94771	0.904487
ABP-RRMS-13	2017-04-27	4	819	43	792	712	159	572	204.75	10.75	198	178	39.75	143	42.1781	Female	RR-MS	non-active	15.5	1	6.93662	0.994788	1.85576
ABP-RRMS-14	2017-05-11	8.5	770	114	598	543	163	411	90.5882	13.4118	70.3529	63.8824	19.1765	48.3529	40.5671	Female	RR-MS	active	22.3	6	51.1989	3.39287	3.77222
ABP-RRMS-15	2017-05-11	7.5	669	101	551	489	167	312	89.2	13.4667	73.4667	65.2	22.2667	41.6	31.7753	Female	RR-MS	active	5.05	2	14.6856	0.973579	-1.2058
ABP-RRMS-16	2017-05-18	7	771	118	472	420	382	451	110.143	16.8571	67.4286	60	54.5714	64.4286	57.5836	Male	RR-MS	non-active	24.2	6.5	47.5965	1.77569	3.01825
ABP-RRMS-17	2017-05-18	9.5	1782	472	1450	1517	714	1245	187.579	49.6842	152.632	159.684	75.1579	131.053	53.7836	Female	RR-MS	non-active	2.15	3	28.0822	0.600152	NA (only one visit)
